# Supplementary material for: Polycomb Group Proteins Bind an engrailed PRE in Both the “ON” and “OFF” Transcriptional States of engrailed
Source: PLoS One. 2012 Nov 6;7(11):e48765. doi: 10.1371/journal.pone.0048765 (PMC3490902; doi:10.1371/journal.pone.0048765)
Supplement: Table S1 — (XLS) [file pone.0048765.s001.xls]

## Sheet: Sheet1
Supplementary Table 1
Probe Primers
T-enprobe	GCTAGGTAATCGCATAGATA
B-enprobe	GCGATTTAGCACCAAGTCGAA
T-181probe	CGCATGCTGGAGCTGTCA
B-181probe	GCTGTTTTTCAAGGCACATT
T-probe2	CTTTCCACAGACACTTTTCAT
B-probe2	GTTAAGACCACTCAACGGAA
T-Probe3	TTGAGTGGTCTTAACCGTTT
B-Probe3	GCATATCACTGCAGCAGAT
T-Probe4	GATATGCCGAAAGTAACACT
B-Probe4	GATTTCCATTCTAGCCATTCCG
T-Probe5a	GGAATGGCTAGAATGGAAAT
B-Probe5a	GGCAATGAAAAATGAGGCAA
T-Probe5b	GTTGTGACAACAAATGGATGT
B-Probe5b	GCTTGAGGTTCGGTGCAT
T-Probe6	CATCCTTAGCGCTGCGTCCACTT
B-Probe6	CGAGCGTTGATTATGATGAA
T-Probe7	CTTCCATCTCGCATCTCCA
B-Probe7	CTGTATAGGTTTTTGGTTTCTT
T-Probe8	GAGAAGAAACCAAAAACCTAT
B-Probe8	CATTAACTAATAAACCTTCGCTT
T-Probe9	GTTAGAATGATGATTAAGTGGT
B-Probe9	CCTGTGCGATTGAGTGTCT
T-Probe10	GAAGACACTCAATCGCACA
B-Probe10	GCAACAAACTAAGCCAATA
T-Probe11	CAGCTGTCGACCGTCATTA
B-Probe11	GCGAATTGATTGAAAAACTGT
T-Probe12	CAATCAATTCGCAAAGTCGT
B-Probe12	GATGAAAAGCTCAAAAGGTTA
T-Probe13	CCTTTTGAGCTTTTCATCGT
B-Probe13	AAGGAGGTCACCACTTCCA
T-Probe14	GAAGTGGTGACCTCCTTCT
B-Probe14	CCAACTTTGGCAAGCATTCTT
T-Probe15	GTCGTCATAAATTGGAAATGAT
B-Probe15	TCTCTCTCTGCATCACCAT
T-Probe16a	GGAAACGCAGATGGAGTTG
B-Probe16a	CACAGAATACGAATTAGCAAA
T-Probe17	CAGTCCATTAGGAGTGATTA
B-Probe17	GTTCTTCTGTAGATTTGTGGA
enup7	GATCCGGAGTCAATGCCAG
enup8	GCGATGCCAATCCAGAGAAA
enlo8	GTC GAC TTC TTG ATC TTG GC
enlo9	CAC ATG AAA ACC ATT TGT ACG C
LaczP1	TGGAGTGCGATCTTCCTGA
LacZP2	CAGACCAACTGGTAATGGTA
small8 T	CGTTGTTGTGCTGCCGATT
small8 B	CTTACCGCATCGAGGTCCT
interprobe5 B	CGACGTTCAAAATGGTTACTG
interprobe5 T	CCAAGTCAATTGAATCAGTCA
Interprobe6 B	CCAGCTCTTTAGTCAGCGAA
Interprobe6 T	CCCTCGATCTGCAATCAAT
downprobe1 B	CCACCCATATATCGGAGGA
downprobe1 T	GAATGACTTCGTGGAGCAT
downprobe2 B	GAACGATGCGATCCATCGA
downprobe2 T	GTACTGTGCTAACCCAACCT
downprobe3 B	GGTTGGGTTAGCACAGTACA
downprobe3 T	CCACAAATCTACAGAAGAAC
downprobe4 B	CACTCCTAATGGACTGCAAT
downprobe4 T	GCAGATCGATGTTGCTCATTA
downprobe5 B	CTAATGAGCAACATCGATCTG
downprobe5 T	GCTCACACTTTGTGTGTGGA
downprobe6 B	CCAGTATTCCACACACAAAGT
downprobe6 T	TGTGATTGCCATATCTGTTTAT
invpre4 T	AGCTTAATCTGCATGTAGACT
invpre3 T	GCAGACAATGTAGAGTGCA
invpre4 B	CCTTCGCTAATGAGCTGCT
invpre2 T	CCACATGCCTGTTATTGATT
invpre3 B	CAGGCATGTGGAAATTGTATT
envpre1 T	CTCTTCGGATGGAATCTGCA
invpre2 B	CGAAGAGGAGACATGATTAA
invpre1 B	GTTTGAAGTGAGGTTGTGCA
Inv PRE inside T	GACACACACAAAAATGTCTCA
Inv PRE inside B	GCTGCAGCATTTAAGTCGTA
inv UTR probe Bot	GCTTAGGTCTTCAGCTCGA
inv UTR probe Top	CGTATGCAATTGCACACGTA
8E bx -s	CAAGTGTTGCCATCGTGG
8E bx -as	CATTCCGTCCAGCAATAGAA
FLAG-PcG
PhoFor1	CACCATGACAAGTCATCATC
PhoRev1	GGATGTTAGGGACGTGC
SceFor1	CACCATGACGTCGCTGG
SceRev	GGTTTTCTTCCACGAGTAA
ScmFor1	CACCATGTCGGGCGGAC
ScmRev1	GAGTGCCAGATTATTTCGAC
EscFor	CACCATGAGCAGTGATAAAGTGAA
EscRev	GATGGAAGTCGTTTGTCTGCGG
X-ChIP qPCR primers
probe 1 A	GCTGAGTGCTAAGTGCAGTGCAAA
probe 1 B	AACCTGCTGCTCACTTAACGCTTG
probe 2 A	GCGCGGACGCTAAAGCGTAATAAA
probe 2 B	ATCTGTATCTGGCCGTTGATGGGT
probe 3 A	ATCAAGGCGTCACACGA
probe 3 B	TCGATCCTTTGAACTAGCGCCGAA
probe 4 A	TTTGGCTCCGTTCCAGTTTCCAG
probe 4 B	TCTTAACCGGTTCGAACGCACCTT
probe 5 A	GTGGAAAGAGATGGCATGTG
probe 5 B	TCTGCGAGTAGGCCAGGA
probe 6 A	TCTCTGGATTGGCATCGCTCATCT
probe 6 B	TAACTGCTTCAATCCGGCTGCCTA
probe 7 A	AAATGGGAATGGGAATGGGCATGG
probe 7 B	GTTATGTTGGCGGCAGCCTTTCAA
probe 8 A	GATATCCTTGCCATCCGAAA
probe 8 B	GAACTCCCGCTGTAAGTGGA
